# Supplementary material for: Networking to Optimize Dmd exon 53 Skipping in the Brain of mdx52 Mouse Model
Source: Biomedicines. 2023 Dec 7;11(12):3243. doi: 10.3390/biomedicines11123243 (PMC10741439; doi:10.3390/biomedicines11123243)
Supplement: Supplementary file 1 [file biomedicines-11-03243-s001.zip]

Archive with 1 entries (1 files):
- biomedicines-2646553-supplementary.pdf
